# Supplementary material for: Discovery of Non-Covalent Inhibitors for SARS-CoV-2 PLpro: Integrating Virtual Screening, Synthesis, and Experimental Validation
Source: ACS Med Chem Lett. 2024 Dec 2;15(12):2140–9. doi: 10.1021/acsmedchemlett.4c00420 (PMC11647681; doi:10.1021/acsmedchemlett.4c00420)
Supplement: Supplementary file 2 — ml4c00420_si_002.xlsx [file ml4c00420_si_002.xlsx]

## Sheet: cpds-round1
VS	compound ID	H3D internal ID	MOLFORMULA	SMILES	Exact Mass	XLogP	docking score	ROCS_TanimotoCombo	Cluster No	Representative cpd in cluster	Comments
shape-based model	1	H3D-012555	C18H19N5O	Cn1ccc(cc1=O)-c1ccc2nccc(NC3CC[NH2+]C3)c2n1	321.16	0.68	-5.33838	1.031	10	Yes
docking	2	H3D-004723	C18H21ClN4O	CCN(CCNc1nc2ccccc2[nH]1)Cc1cc(ccc1O)Cl	344.14	4.59	-7.58551		29	Yes	interaction with Pro248 (BL2 groove)
docking	3	H3D-005434	C18H22N4O	CCN(CC)Cc1cc(ccc1O)Nc1nc2ccccc2[nH]1	310.18	4.54	-7.93872		24	Yes
docking	4	H3D-003358	C14H13F2N5	NCCNc1nccc2[nH]c(nc12)-c1ccc(c(c1)F)F	289.11	2.21	-7.00023		39	Yes
docking	5	H3D-006140	C14H16BN3O5	O[B]1OCc2ccc(cc21)C(=O)NCC(=O)N1CCNC(=O)C1	317.12	-0.78	-7.0834		26	No
shape-based model	6	H3D-000754	C15H12FN3O	Fc1cccc(CNC(=O)c2ncc3ccccn23)c1	269.1	3.71	-8.23411	1.067	7	No
shape-based model	7	H3D-008633	C16H16BNO4	OCC(NC(=O)c1ccc2COB(O)c2c1)c1ccccc1	297.12	1.75	-8.46281	1.047	4	No	extra interactions with water molecules and Tyr273
shape-based model	8	H3D-000251	C20H17F2N3O	Fc1ccc(NC(=O)C2(CCC2)n2cc(cn2)-c2ccccc2F)cc1	353.13	4.52	-6.51918	1.002	8	No
shape-based model	9	H3D-000308	C20H15FN4O	Fc1ccccc1-c1cnn(CC(=O)Nc2cnc3ccccc3c2)c1	346.12	3.53	-6.8947	1.025	12	Yes
shape-based model	10	H3D-000309	C17H13F2N3O	Fc1ccc(NC(=O)Cn2cc(cn2)-c2ccccc2F)cc1	313.1	3.52	-7.31414	1.057	8	Yes	Different interactions: Tyr 264 and Tyr 273 / Leu162 and Lys157
shape-based model	11	H3D-000559	C17H20N4O	O=C(NCc1ccccc1)c1cc(ncn1)N1CCCCC1	296.16	2.35	-6.5577	1.159	2	Yes
shape-based model	12	H3D-000561	C18H16N4O	O=C(NCc1ccccc1)c1cc(Nc2ccccc2)ncn1	304.13	2.79	-6.26801	1.109	3	Yes
docking	13	H3D-000566	C19H18N4O2	CN(Cc1ccccc1)c1cc(ncn1)C(=O)Nc1ccc(cc1)O	334.14	2.65	-7.6085		28	Yes
shape-based model	14	H3D-000601	C14H11FN4O	Fc1cccc(CNC(=O)c2cnn3cccnc23)c1	270.09	1.97	-8.01972	1.071	6	No
shape-based model	15	H3D-000610	C14H12N4O	O=C(NCc1ccccc1)c1cnn2cccnc12	252.1	1.87	-7.80218	1.009	6	Yes
shape-based model	16	H3D-000611	C14H11ClN4O	Clc1ccc(CNC(=O)c2cnn3cccnc23)cc1	286.06	2.49	-7.74554	1	6	No
docking	17	H3D-000663	C15H11ClN2O2	Clc1ccc(cc1)COC(=O)c1ncc2ccccn12	286.05	4.79	-7.0036		7	Yes
docking	18	H3D-003512	C15H13FN2O4	OC(=O)c1cccc(c1O)NC(=O)CNc1ccc(cc1)F	304.09	1.32	-7.16272		36	Yes	interaction with Pro248 (BL2 groove)
docking	19	H3D-000761	C15H12N2O2	O=C(OCc1ccccc1)c1ncc2ccccn12	252.09	4.17	-7.18312		7	No
shape-based model	20	H3D-000769	C18H23N5O	CN(CC1CC[NH2+]CC1)c1cc(ncn1)C(=O)Nc1ccccc1	325.19	1.67	-5.04231	1.034	1	No
shape-based model	21	H3D-000770	C17H21N5O	CN(C1CC[NH2+]CC1)c1cc(ncn1)C(=O)Nc1ccccc1	311.17	1.46	-6.13607	1.002	1	No
shape-based model	22	H3D-000784	C14H11FN4O	Fc1cccc(C[N-]C(=O)C2=NN=C3N=CC=CC23)c1	270.09	2.58	-6.71641	1.018	16	No
shape-based model	23	H3D-000794	C15H14N4O	Cc1cccc(C[N-]C(=O)C2=NN=C3N=CC=CC23)c1	266.12	2.76	-6.9001	1.02	16	Yes	water and Thr301 interactions
docking	24	H3D-000827	C12H13FN4	CN(Cc1ccc(cc1)F)c1cc(ncn1)N	232.11	1.91	-7.1797		35	Yes
shape-based model	25	H3D-000878	C19H15F3N4O	Nc1ncc(cc1-c1ccc(cc1)C(F)(F)F)C(=O)NCc1ccccn1	372.12	2.9	-6.51133	1.004	11	No
shape-based model	26	H3D-000879	C19H15F3N4O	Nc1ncc(cc1-c1ccc(cc1)C(F)(F)F)C(=O)NCc1ccncc1	372.12	2.98	-6.60739	1	11	No
shape-based model	27	H3D-000893	C21H18F3N3O2	COc1ccc(CNC(=O)c2cnc(N)c(c2)-c2ccc(cc2)C(F)(F)F)cc1	401.14	4.25	-6.40418	1.008	11	No
shape-based model	28	H3D-000894	C20H15ClF3N3O	Nc1ncc(cc1-c1ccc(cc1)C(F)(F)F)C(=O)NCc1ccc(Cl)cc1	405.09	4.91	-6.61619	1.009	11	No
shape-based model	29	H3D-000896	C19H15F3N4O	Nc1ncc(cc1-c1ccc(cc1)C(F)(F)F)C(=O)NCc1cccnc1	372.12	2.98	-7.88262	1.001	11	No
shape-based model	30	H3D-001075	C17H14N4O	O=C(Nc1ccccc1)c1cc(Nc2ccccc2)ncn1	290.12	2.68	-5.74633	1.035	3	No
shape-based model	31	H3D-001103	C22H19ClF3N3O	CC(N(C)C(=O)c1cnc(N)c(c1)-c1ccc(cc1)C(F)(F)F)c1ccc(Cl)cc1	433.12	5.98	-5.00958	1.025	11	No
docking	32	H3D-001550	C15H14FN7O	CN(Cc1ccc(cc1)F)c1cc(ncn1)C(=O)Nc1ncn[nH]1	327.12	3.02	-7.84834		25	Yes
docking	33	H3D-002017	C9H9N5OS	NCc1csc(n1)NC(=O)c1cccnn1	235.05	-0.42	-7.47589		41	Yes
docking	34	H3D-002018	C8H8N4O2S	NCc1csc(n1)NC(=O)c1ccon1	224.04	0.03	-7.14348		42	Yes
docking	35	H3D-002106	C16H11F2NOS	OC(c1ccc(c(c1)F)F)c1nc(cs1)-c1ccccc1	303.05	4.75	-7.42401		32	Yes
docking	36	H3D-002431	C14H9Cl2N3O2	Clc1cc(cc(c1)COC(=O)c1cnn2cccnc12)Cl	321.01	3.67	-7.20938		33	Yes
docking	37	H3D-002433	C16H13Cl2N3O2	Cc1ccn2nc(c(c2n1)C(=O)OCc1cc(cc(c1)Cl)Cl)C	349.04	4.06	-7.04094		5	No
shape-based model	38	H3D-002435	C16H15FN4O	Cc1nn2ccc(C)nc2c1C(=O)NCc1cccc(F)c1	298.12	2.36	-8.11304	1.075	5	No
shape-based model	39	H3D-002480	C15H15FN4	[NH3+]CCNC1=NC=CC2=NC(=CC12)c1cccc(F)c1	270.13	2.35	-5.93312	1.022	14	Yes	water interactions
docking	40	H3D-002527	C15H12ClN3O	Clc1ccc(cc1)CNC(=O)c1ncc2ccccn12	285.07	4.22	-7.01656		7	No
shape-based model	41	H3D-002599	C20H16F3N3O	Nc1ncc(cc1-c1ccc(cc1)C(F)(F)F)C(=O)NCc1ccccc1	371.12	4.29	-6.6531	1.014	11	Yes	Different interactions : Tyr 264 and Tyr 273 / Leu162 and Lys157
docking	42	H3D-002934	C19H16FN3O	CN(Cc1ccc(cc1)F)c1cc(ncn1)C(=O)c1ccccc1	321.13	3.66	-7.54498		28	No
docking	43	H3D-003028	C16H16N2O3	NC(Cc1ccccc1)C(=O)Nc1ccccc1C(=O)O	284.12	-0.91	-8.02094		30	Yes
docking	44	H3D-003052	C16H16N2O3	N[C@H](Cc1ccccc1)C(=O)Nc1ccccc1C(=O)O	284.12	-0.91	-7.69235		30	No
docking	45	H3D-003137	C17H17FN2O2	OC1CCN(C(=O)CNc2ccc(cc2)F)c2ccccc21	300.13	2.55	-7.13945		37	Yes	interaction with Pro248 (BL2 groove)
docking	46	H3D-003138	C16H16N2O3	N[C@@H](Cc1ccccc1)C(=O)Nc1ccccc1C(=O)O	284.12	-0.91	-7.03314		30	No
docking	47	H3D-003328	C16H17F3N4O2	FC(F)(F)c1ccccc1NC(=O)Nc1cnn(c1)CC1CCCO1	354.13	2.65	-7.48257		31	Yes	interaction with Pro248 (BL2 groove)
docking	48	H3D-003411	C14H19BCl2N2O4	CC(C)C[C@H](NC(=O)CNC(=O)c1cc(ccc1Cl)Cl)[B](O)O	360.08	3.68	-8.10892		23	Yes
docking	49	H3D-004392	C9H20N4O5	CN(CC(=O)O)NC(=O)[C@@H](O)[C@H](N)C[C@@H](O)CN	264.14	-6.64	-8.83574		19	No
docking	50	H3D-004403	C12H27N5O4	CN(CC(=O)O)NC(=O)C[C@H](N)C[C@@H](O)CNCCCN	305.21	-5.44	-7.24036		34	Yes
docking	51	H3D-005122	C10H22N4O4	CN[C@H](C[C@@H](O)CN)CC(=O)NN(C)CC(=O)O	262.16	-4.93	-9.05391		19	Yes
shape-based model	52	H3D-005381	C18H13F4N3O2	CN(Cc1cccc(F)c1)C(=O)c1cccc(c1)-c1noc(n1)C(F)(F)F	379.09	5.1	-7.33869	1.021	15	Yes
docking	53	H3D-005435	C18H22N4O	CCN(CC)Cc1ccc(cc1O)Nc1nc2ccccc2[nH]1	310.18	4.54	-7.4272		24	No
docking	54	H3D-005960	C13H16BN3O5	O[B](O)c1cccc(c1)C(=O)NCC(=O)N1CCNC(=O)C1	305.12	-0.46	-7.75207		26	Yes
docking	55	H3D-005972	C15H13BN2O3	O[B]1OCc2ccc(cc21)C(=O)NC(=N)c1ccccc1	280.1	2.36	-7.51865		40	Yes
shape-based model	56	H3D-006529	C16H14Cl2N4O	Cc1nn2ccc(C)nc2c1C(=O)NCc1ccc(Cl)c(Cl)c1	348.05	3.5	-8.12212	1.019	5	Yes
shape-based model	57	H3D-006536	C16H18N4O2	O=C(Nc1ccccc1)c1cc(NC2CCOCC2)ncn1	298.14	1.45	-6.05611	1.074	1	No
shape-based model	58	H3D-006539	C16H19N5O	O=C(Nc1ccccc1)c1cc(NC2CC[NH2+]CC2)ncn1	297.16	1.14	-5.84493	1.163	1	Yes	additional interactions different than the described for the inhibitor such as with Thr301
shape-based model	59	H3D-006574	C19H16F2N4O	Fc1ccc(CNC(=O)c2cc(NCc3ccc(F)cc3)ncn2)cc1	354.13	3.03	-6.33088	1.023	13	Yes
docking	60	H3D-007308	C17H16N2O3S	COc1cccc(c1)C(O)c1nc(cs1)-c1cnccc1OC	328.09	3.16	-7.62959		27	No
docking	61	H3D-007309	C16H13ClN2O2S	COc1ccncc1-c1csc(n1)C(O)c1cccc(c1)Cl	332.04	3.82	-7.67799		27	Yes
docking	62	H3D-007316	C21H19ClN6O2	Clc1ccccc1/C=N/NC(=O)c1ccc(cc1)NC(=O)c1[nH]nc2c1CNCC2	422.13	3.66	-9.43802		18	Yes	interaction with Pro248 (BL2 groove)
shape-based model	63	H3D-008439	C17H16BNO5	COC(=O)C(NC(=O)c1ccc2COB(O)c2c1)c1ccccc1	325.11	2.29	-7.07789	1.048	4	No
docking	64	H3D-008632	C12H16BNO4	CC(C)(O)CNC(=O)c1ccc2c(c1)[B](O)OC2	249.12	0.83	-7.00306		38	Yes
shape-based model	65	H3D-008869	C17H16BNO5	COC(=O)C(NC(=O)c1ccc2COB(O)c2c1)c1ccccc1	325.11	2.29	-7.07789	1.048	4	Yes
shape-based model	66	H3D-009203	C18H18BNO5	COC(=O)C(NC(=O)c1ccc2COB(O)c2c1)c1ccc(C)cc1	339.13	2.57	-6.75407	1.067	4	No
shape-based model	67	H3D-009204	C17H16BNO5	Cc1ccc(cc1)C(NC(=O)c1ccc2COB(O)c2c1)C([O-])=O	325.11	1.87	-8.0652	1.031	4	No
shape-based model	68	H3D-009393	C17H15BFNO5	COC(=O)C(NC(=O)c1ccc2COB(O)c2c1)c1ccc(F)cc1	343.1	2.39	-6.83917	1.048	4	No
shape-based model	69	H3D-012538	C18H15BF3NO5	COC(=O)C(NC(=O)c1ccc2COB(O)c2c1)c1ccc(cc1)C(F)(F)F	393.1	3.29	-8.26908	1.022	4	No
docking	70	H3D-012607	C16H17ClN4O	Oc1cc(ccc1CNCCNc1nc2ccccc2[nH]1)Cl	316.11	3.87	-7.21122		29	No
shape-based model	71	H3D-012677	C16H14BNO5	OB1OCc2ccc(cc12)C(=O)NC(C([O-])=O)c1ccccc1	311.1	1.59	-8.53298	1.01	4	No
docking	72	H3D-013392	C21H20N2O2	NC[C@H](NC(=O)c1cccc(c1)-c1cccc(c1)O)c1ccccc1	332.15	3.71	-8.38988		20	Yes	docking and shape common result
docking	73	H3D-014132	C16H16Cl2N2O4S	COc1ccccc1CCNC(=O)c1cc(c(cc1Cl)Cl)S(=O)(=O)N	402.02	2.92	-8.24887		21	Yes	interaction with Pro248 (BL2 groove)
shape-based model	74	H3D-014912	C23H23FN2O3	CCOc1cccc(c1F)-c1cccc(c1)C(=O)NC(C[NH3+])c1cccc(O)c1	394.17	4.19	-6.21669	1.047	9	Yes
shape-based model	75	H3D-014913	C23H23FN2O3	CCOc1cccc(c1F)-c1cccc(c1)C(=O)NC(C[NH3+])c1ccc(O)cc1	394.17	4.19	-6.35005	1.03	9	No
shape-based model	76	H3D-014924	C17H15BClNO5	COC(=O)C(NC(=O)c1ccc2COB(O)c2c1)c1ccc(Cl)cc1	359.07	2.91	-4.7917	1.045	4	No
shape-based model	77	H3D-015085	C17H15BClNO5	COC(=O)C(NC(=O)c1ccc2COB(O)c2c1)c1ccccc1Cl	359.07	2.91	-8.07443	1.059	4	No
shape-based model	78	H3D-015087	C17H15BClNO5	COC(=O)C(NC(=O)c1ccc2COB(O)c2c1)c1cccc(Cl)c1	359.07	2.91	-6.88547	1.095	4	No
docking	79	H3D-015198	C15H15BN2O3	NC(C(=O)Nc1ccc2c(c1)[B](O)OC2)c1ccccc1	282.12	1.5	-8.32262		22	Yes
shape-based model	80	H3D-015293	C17H15BFNO5	COC(=O)C(NC(=O)c1ccc2COB(O)c2c1)c1cccc(F)c1	343.1	2.39	-7.60222	1.094	4	No
shape-based model	81	H3D-016124	C23H26F4N4O	CC1CN(CC(C)[NH+]1C)c1ccc2CCN(C(=O)Cc3cccc(c3F)C(F)(F)F)c2n1	450.2	4.5	-6.70042	1.007	17	Yes	interacts with Glu167

## Sheet: cpds-round2
H3D internal ID	compound ID
H3D-018618	82	2
H3D-004049-01-03	83	3
H3D-016988-01-05	84	4
H3D-015749-01-07	85	5
H3D-003590-01-03	86	6
H3D-007571-01-05	87	7
H3D-007573-01-05	88	8
H3D-007576-01-05	89	9
H3D-008136-01-06	90	10
H3D-008249-01-05	91	11
H3D-008415-01-05	92	12
H3D-008431-01-05	93	13
H3D-008575-01-05	94	14
H3D-008735-01-05	95	15
H3D-009001-02-06	96	16
H3D-009059-01-05	97	17
H3D-009093-01-05	98	18
H3D-009217-01-05	99	19
H3D-009293-01-05	100	20
H3D-009309-01-05	101	21
H3D-013938-01-05	102	22
H3D-014808-01-06	103	23
H3D-016125-01-05	104	24
H3D-017068-01-05	105	25
H3D-018518-01-04	106	26
H3D-018562-01-05	107	27
H3D-015073-01-04	108	28
H3D-012503-01-05	109	29
H3D-008609-02-05	110	30
H3D-012505-01-05	111	31
