# Supplementary material for: Discovery of Non-Covalent Inhibitors for SARS-CoV-2 PLpro: Integrating Virtual Screening, Synthesis, and Experimental Validation
Source: ACS Med Chem Lett. 2024 Dec 2;15(12):2140–9. doi: 10.1021/acsmedchemlett.4c00420 (PMC11647681; doi:10.1021/acsmedchemlett.4c00420)
Supplement: Supplementary file 3 — ml4c00420_si_003.xlsx [file ml4c00420_si_003.xlsx]

## Sheet: Sheet1
ID cpd	chemical structure	IC50
96	FC(F)(F)C1=NC=C(C2=NC3=C(N=CC=C3N[C@@H]4CCNC4)C=C2)C=C1	ND
90	O=S(C1=CC=CC(C2=NC3=C(N=CC=C3C(C=CN4C)=CC4=O)C=C2)=C1)(C)=O	ND
91	O=S(C1=CC=CC(C2=NC3=C(N=CC=C3C4=CC=CC(C(N5CC[C@H](O)C5)=O)=C4)C=C2)=C1)(C)=O	ND
93	O=S(C1=CC=CC(C2=NC3=C(N=CC=C3C(C=CN4CCO)=CC4=O)C=C2)=C1)(C)=O	ND
94	FC(F)(F)C1=NC=C(C2=NC3=C(N=CC=C3NC4CNCCC4)C=C2)C=C1	ND
100	FC(F)(F)C1=NC=C(C2=NC3=C(N=CC=C3N[C@@H]4CNCCC4)C=C2)C=C1	ND
101	O=C1N(CCO)C=CC(C2=NC3=C(N=CC=C3C4=CC=CC(S(=O)(C)=O)=C4)C=C2)=C1	ND
102	O=C(CO)N1CCC(C2=NC3=C(N=CC=C3C4=CC=NC(C(F)(F)F)=C4)C=C2)=CC1	ND
109	O=C1N(CCO)C=CC(C2=NC3=C(N=CC=C3C4=CC=NC(C(F)(F)F)=C4)C=C2)=C1	ND
110	O=C(N)N(CC1)CCN1C2=CC=NC3=C2N=C(C=C3)C4=CC(S(=O)(C)=O)=CC=C4	ND
111	CC(N1CCC(C2=NC3=C(N=CC=C3C4=CC=NC(C(F)(F)F)=C4)C=C2)=CC1)=O	ND
84	O=C(NC)C1=NC=C(C2=NC3=C(N=CC=C3NC4CCNCC4)C=C2)C=C1	39.5
88	O=S(C1=CC=CC(C2=NC3=C(N=CC=C3NCCN4CCOCC4)C=C2)=C1)(C)=O	ND
89	O=S(C1=CC=CC(C2=NC3=C(N=CC=C3NC4CCOCC4)C=C2)=C1)(C)=O	ND
92	O=S(C1=CC=CC(C2=CNC3=C(C2=O)C(C4=CC=NC=C4)=CC=N3)=C1)(C)=O	ND
97	O=C(N)C(CC1)CCN1C2=CC=NC3=C2N=C(C=C3)C4=CC(N(C)C=C4)=O	ND
98	OCC(CC1)CCN1C2=CC=NC3=C2N=C(C=C3)C4=CC(N(C)C=C4)=O	ND
104	N[C@@H]([C@H](O)C1)CN1C2=CC=NC3=C2N=C(C=C3)C4=CN=C(C(F)(F)F)C=C4	ND
	O=C([C@H](O)C)N(CC1)CC=C1C2=NC3=C(N=CC=C3C4=CC=NC(C(F)(F)F)=C4)C=C2	ND
7	O=C(C)N(CC1)CCN1C2=CC=NC3=C2N=C(C=C3)C4=CC(S(=O)(C)=O)=CC=C4	ND
95	O=S(C1=CC=CC(C2=NC3=C(N=CC=C3N4CC[C@H](CO)C4)C=C2)=C1)(C)=O	ND
99	OC(CC1)CCN1C2=NC3=C(N=CC=C3C4=CC=C(C(N5C[C@@H](O)CC5)=O)C=C4)C=C2	ND
110	CC(N1CCC(C2=NC3=C(N=CC=C3C4=CC=NC(C(F)(F)F)=C4)C=C2)=CC1)=O
85	COC1=NC=C(C2=NC3=C(N=CC=C3N[C@@H]4CCNC4)C=C2)C=C1	15.06
106	O=C(N1CCCC1)C2=CC=C(C3=NC4=C(N=CC=C4NC5CCN(C)CC5)C=C3)C=N2	ND
107	O=C(NCCCO)C1=CC=C(C2=NC3=C(N=CC=C3NC4CCN(C)CC4)C=C2)C=N1	ND
82	O=C(NCCO)C1=NC=C(C2=NC3=C(N=CC=C3NC4CCN(C)CC4)C=C2)C=C1	79.77
105	O=C(NC)C1=CC=C(C2=NC3=C(N=CC=C3C(C=CN4CCO)=CC4=O)C=C2)C=N1	ND
83	O=S(C1=CC=CC(C2=NC3=C(N=CC=C3N4CCNCC4)C=C2)=C1)(C)=O	54.81
86	O=S(C1=CC=C(C2=NC3=C(N=CC=C3C4=CC=NC=C4)C=C2)C=C1)(NCCO)=O	ND
1		73.60
*ND	Not Determined
